# Supplementary material for: Candidate approaches for predicting vitiligo recurrence: an effective model and biomarkers
Source: Front Immunol. 2025 Feb 6;16:1468665. doi: 10.3389/fimmu.2025.1468665 (PMC11839629; doi:10.3389/fimmu.2025.1468665)
Supplement: Supplementary file 1 [file Presentation1.zip]

Archive with 4 entries (4 files):
- FIG1 statistical data.docx
- FIG2 statistical data.docx
- Supplementary Fig1.eps
- Supplementary Fig1.pdf
